# Supplementary material for: Metabolic costs of spontaneous swimming in Sprattus sprattus L., at different water temperatures
Source: PLoS One. 2019 Nov 22;14(11):e0225568. doi: 10.1371/journal.pone.0225568 (PMC6874314; doi:10.1371/journal.pone.0225568)
Supplement: S1 File — (XLSX) [file pone.0225568.s001.xlsx]

## Sheet: O2_and_M_ and U
Wet mass [g]	Temperature [°C ]	MO2 [mgO2 fish-1h-1]	Turns [fish-1s-1]	Swimming speed [BL s-1]
8.8	10	2.3624	0.83862	0.724528
8.8	10	2.53908	0.916077	0.676415
8.8	10	2.31021	0.898193	0.661321
8.8	10	2.14837	0.92355	0.65566
8.8	10	2.50169	0.904475	0.675472
8.8	10	2.25352	1.00146	0.624528
8.8	10	2.06413	1.03318	0.636792
8.8	10	2.39857	0.968479	0.661321
8.8	10	2.61464	1.064	0.657547
8.8	10	2.48952	1.00765	0.630189
8.8	10	2.55345	1.06769	0.608491
8.8	10	2.52145	1.0589	0.616038
8.8	10	2.66702	1.06966	0.657547
8.8	10	2.57245	1.16953	0.683962
8.8	10	2.42042	1.13113	0.630189
8.8	10	1.59379	1.33188	0.465094
8.8	10	1.5227	1.25059	0.45566
8.8	10	1.63606	1.34677	0.474528
8.8	10	1.74335	1.29455	0.500943
8.8	10	1.75332	1.25927	0.482075
8.8	10	1.76067	1.24104	0.493396
8.8	10	1.87067	1.29761	0.496226
8.8	10	1.74864	1.28399	0.490566
8.8	10	1.88535	1.27518	0.501887
8.8	10	1.91946	1.24562	0.49434
8.8	10	1.94849	1.29417	0.473585
8.8	10	1.68633	1.36973	0.518868
8.8	10	1.89047	1.37573	0.50283
8.8	10	1.77955	1.24248	0.495283
8.8	10	2.03913	1.19503	0.49717
8.8	10	1.85966	1.18473	0.506604
8.8	10	1.76646	1.17497	0.525472
9.39	10	3.09176	1.06593	0.713208
9.39	10	2.96105	1.11617	0.690566
9.39	10	2.64737	1.02615	0.692453
9.39	10	2.60328	1.02744	0.690566
9.39	10	2.90006	1.1001	0.686792
9.39	10	2.9991	1.29965	0.662264
9.39	10	3.28722	1.26379	0.676415
9.39	10	2.92356	1.34386	0.643396
9.39	10	3.13695	1.51077	0.661321
9.39	10	2.98105	1.49249	0.588679
9.39	10	3.17244	1.54041	0.576415
9.39	10	3.02883	1.46432	0.609434
9.39	10	3.04084	1.38412	0.595283
9.39	10	2.47815	1.41993	0.566981
9.39	10	2.64464	1.44717	0.528302
9.39	10	2.51206	1.60311	0.576415
9.39	10	2.60174	1.6103	0.54434
9.39	10	2.93585	1.48528	0.493396
9.39	10	2.24021	1.49167	0.549057
9.39	10	2.30585	1.54752	0.564151
9.39	10	2.58543	1.57948	0.545283
9.39	10	2.48728	1.88626	0.531132
9.39	10	2.64512	1.19642	0.514151
7.82	13	2.89749	1.7353	0.465094
7.82	13	2.53216	1.53254	0.5
7.82	13	2.44524	1.7017	0.488679
7.82	13	2.65226	1.52944	0.512264
7.82	13	2.43144	1.4016	0.495283
7.82	13	2.33022	1.45183	0.492453
7.82	13	2.1368	1.4858	0.5
7.82	13	2.53191	1.46155	0.49434
7.82	13	2.64264	1.4717	0.509434
7.82	13	2.34242	1.55998	0.513208
7.82	13	2.25572	1.60508	0.515094
7.82	13	2.16442	1.69442	0.49434
7.82	13	2.22363	1.62285	0.5
7.06	16	2.91405	1.17519	0.545283
7.06	16	2.93484	1.18286	0.54434
7.06	16	2.5422	1.23865	0.501887
7.06	16	2.52884	1.64593	0.523585
7.06	16	2.72342	1.97507	0.472642
7.06	16	2.95525	2.3213	0.459434
7.06	16	2.4221	2.14428	0.459434
7.06	16	2.38641	1.86125	0.462264
7.06	16	2.57173	1.8583	0.441509
7.06	16	2.20579	1.96977	0.483019
7.06	16	2.2397	1.77182	0.504717
7.06	16	2.62201	1.30237	0.470755
7.06	16	2.2712	1.34634	0.44434
7.06	16	2.9405	1.32319	0.430189
7.06	16	2.28	1.31618	0.433962
7.06	16	2.21138	1.48167	0.422642
7.06	16	2.73224	1.38002	0.429245
7.06	16	2.29967	1.30519	0.438679
7.06	16	2.28533	1.46017	0.360377
7.06	16	1.50178	1.54861	0.281132
7.06	16	2.03623	1.23016	0.376415
7.06	16	2.02995	1.01055	0.342453
7.06	16	1.93937	0.9969	0.383019
8.35	16	2.90885	1.01289	0.663208
8.35	16	2.93567	0.929325	0.635849
8.35	16	2.55898	0.867049	0.633962
8.35	16	2.64953	0.987624	0.633019
8.35	16	2.58584	0.939072	0.59717
8.35	16	2.60789	0.908953	0.619811
8.35	16	2.78749	0.916597	0.634906
8.35	16	2.56871	0.915407	0.643396
8.35	16	2.97075	0.89441	0.669811
8.35	16	2.43432	0.924072	0.616981
8.35	16	2.51441	0.932649	0.618868
8.35	16	2.51019	0.927411	0.628302
8.35	16	2.48826	0.949797	0.608491
8.35	16	2.4545	0.911815	0.610377
8.35	16	2.36869	0.938973	0.60283
8.35	16	2.40548	0.972684	0.607547
8.35	16	2.21375	0.916647	0.604717
8.35	16	2.3073	0.915918	0.617925
8.35	16	2.40662	0.921473	0.633962
8.35	16	2.26533	0.908274	0.629245
8.35	16	2.16708	0.852788	0.603774
8.35	16	2.29192	0.715729	0.584906
8.35	16	2.46757	0.701285	0.583962
8.35	16	2.44116	0.722594	0.588679
8.35	16	2.70169	0.511503	0.721698
8.35	16	2.67412	0.54881	0.668868
8.35	16	2.71102	0.493653	0.687736
8.35	16	2.61798	0.475454	0.69717
8.35	16	2.66289	0.541548	0.683962
8.35	16	2.66911	0.549777	0.664151
8.35	16	2.48823	0.510156	0.608491
8.35	16	2.5945	0.490789	0.628302
8.35	16	2.42675	0.499137	0.627358
8.35	16	2.74468	0.497634	0.664151
8.35	16	3.20071	0.564427	0.699057
8.35	16	2.59088	0.517507	0.658491
8.35	16	2.90306	0.52058	0.675472
8.35	16	2.89517	0.543363	0.690566
8.35	16	2.79822	0.572277	0.693396
8.35	16	2.72611	0.514494	0.700943
8.35	16	3.24791	0.504182	0.737736
8.35	16	3.23325	0.543683	0.717925
8.35	16	3.32778	0.567076	0.731132
8.35	16	2.90153	0.567344	0.713208
8.35	16	2.9508	0.550037	0.7
8.35	16	2.69124	0.536935	0.686792
8.35	16	2.77439	0.439375	0.668868
8.35	16	2.59076	0.431964	0.616981
8.35	16	2.54667	0.414368	0.620755
7.93	16	2.54296	0.821899	0.566038
7.93	16	2.7135	0.839452	0.579245
7.93	16	2.7896	0.911429	0.580189
7.93	16	2.39946	0.851321	0.540566
7.93	16	2.23536	0.867024	0.531132
7.93	16	2.126	0.870298	0.54434
7.93	16	2.44296	0.987702	0.564151
7.93	16	2.35273	0.938262	0.526415
7.93	16	2.24162	0.97347	0.538679
7.93	16	2.25948	0.975917	0.541509
7.93	16	2.27699	1.08527	0.551887
7.93	16	2.23865	1.00241	0.559434
7.93	16	2.4229	1.13238	0.536792
7.93	16	2.48026	1.08544	0.523585
7.93	16	2.00507	0.942929	0.507547
7.93	16	2.08254	0.93203	0.535849
7.93	16	2.45351	1.06977	0.531132
7.93	16	2.17354	1.10139	0.521698
7.93	16	2.25794	0.878613	0.500943
7.93	16	2.0351	0.898196	0.498113
9.51	19	3.81498	0.905081	0.639623
9.51	19	3.54826	0.961429	0.616038
9.51	19	3.22894	0.934865	0.596226
9.51	19	3.27128	1.05709	0.55283
9.51	19	2.9252	1.21834	0.496226
9.51	19	3.47497	0.899187	0.520755
9.51	19	3.27376	0.931382	0.510377
9.51	19	3.30398	0.868056	0.539623
9.51	19	3.28723	0.851587	0.531132
9.51	19	3.67533	0.906825	0.54717
9.51	19	3.33801	0.925218	0.535849
9.51	19	3.15452	0.898843	0.565094
9.51	19	3.48115	0.942388	0.590566
9.51	19	3.05237	0.873856	0.532075
9.51	19	3.29719	0.90494	0.466038
9.51	19	3.59727	1.00757	0.522642
9.51	19	3.3233	0.97752	0.526415
9.51	19	3.24648	0.891607	0.499057
9.51	19	3.40809	0.964497	0.465094
9.51	19	3.21886	0.839636	0.534906
9.51	19	3.01856	0.854127	0.483019
9.51	19	3.86287	0.776488	0.504717
9.51	19	3.0671	0.981257	0.465094
9.51	19	2.80762	0.765205	0.472642
9.51	19	2.56407	0.69912	0.461321
9.51	19	2.57069	0.712824	0.461321
9.51	19	2.40817	0.712295	0.466981
9.51	19	2.5844	0.813611	0.435849
9.51	19	2.73345	0.911019	0.443396
9.51	19	2.73693	0.811396	0.456604
9.51	19	2.65961	0.856541	0.442453
9.51	19	2.936	0.82127	0.442453
9.51	19	2.37104	0.818981	0.433019
9.51	19	2.41925	0.602632	0.399057
9.51	19	2.44692	0.559775	0.412264
9.51	19	2.43682	0.53131	0.418868
9.51	19	2.39843	0.525099	0.410377
6.9	19	4.6237	0.91035	0.682075
6.9	19	4.70009	0.981949	0.729245
6.9	19	4.87616	0.93756	0.698113
6.9	19	4.39616	0.923943	0.654717
6.9	19	4.2753	0.926109	0.629245
6.9	19	4.32359	0.949464	0.65566
6.9	19	3.86141	0.950915	0.654717
6.9	19	4.07673	0.920804	0.65566
6.9	19	4.13502	0.964799	0.672642
6.9	19	3.94062	0.949263	0.666038
6.9	19	4.00761	0.885432	0.657547
6.9	19	4.14088	0.901987	0.65566
6.9	19	4.45336	0.919859	0.671698
6.9	19	4.1092	0.984844	0.620755
6.9	19	4.25744	1.0807	0.581132
6.9	19	3.8465	1.09812	0.603774
6.9	19	3.76175	1.23188	0.575472
6.9	19	3.85462	1.33125	0.626415
6.9	19	3.96054	1.26478	0.641509
6.9	19	3.67838	1.48652	0.590566
6.9	19	3.99957	1.45227	0.624528
6.9	19	3.64032	1.29219	0.645283
6.9	19	3.81854	1.14711	0.648113
6.9	19	3.32553	1.1181	0.580189
6.9	19	3.89141	1.22647	0.529245

## Sheet: COT_Modelled
WW (g)	Temp	U (BL/s)	Model M2 (mgO2 Ind-1h-1)	Model M2 (mgO2 g-1h-1)	Model M2 (mgO2 kg-1h-1)	U (cm*s-1)	U(km h-1)	COT (mgO2 kg-1 km-1)
8	10	0.28	0.650003	0.0812504	81.2504	2.8	0.1008	806.055
8	10	0.3	0.665742	0.0832177	83.2177	3	0.108	770.534
8	10	0.4	0.851145	0.106393	106.393	4	0.144	738.841
8	10	0.5	1.12625	0.140781	140.781	5	0.18	782.118
8	10	0.6	1.46139	0.182674	182.674	6	0.216	845.715
8	10	0.7	1.84445	0.230557	230.557	7	0.252	914.907
8	10	0.8	2.26832	0.28354	283.54	8	0.288	984.515
8	10	0.9	2.72821	0.341026	341.026	9	0.324	1052.55
8	10	1	3.2206	0.402575	402.575	10	0.36	1118.26
8	10	1.1	3.7428	0.467849	467.849	11	0.396	1181.44
8	10	1.2	4.29262	0.536578	536.578	12	0.432	1242.08
8	10	1.3	4.8683	0.608537	608.537	13	0.468	1300.29
8	10	1.4	5.46832	0.68354	683.54	14	0.504	1356.23
8	10	1.5	6.09141	0.761426	761.426	15	0.54	1410.05
8	10	1.6	6.73645	0.842056	842.056	16	0.576	1461.9
WW (g)	Temp	U (BL/s)	Model M2 (mgO2 Ind-1h-1)	Model M2 (mgO2 g-1h-1)	Model M2 (mgO2 kg-1h-1)	U (cm*s-1)	U(km h-1)	COT (mgO2 kg-1 km-1)
8	13	0.28	0.821372	0.102672	102.672	2.8	0.1008	1018.57
8	13	0.3	0.841261	0.105158	105.158	3	0.108	973.681
8	13	0.4	1.07554	0.134443	134.443	4	0.144	933.633
8	13	0.5	1.42318	0.177897	177.897	5	0.18	988.319
8	13	0.6	1.84668	0.230835	230.835	6	0.216	1068.68
8	13	0.7	2.33073	0.291342	291.342	7	0.252	1156.12
8	13	0.8	2.86635	0.358294	358.294	8	0.288	1244.08
8	13	0.9	3.44749	0.430936	430.936	9	0.324	1330.05
8	13	1	4.0697	0.508712	508.712	10	0.36	1413.09
8	13	1.1	4.72956	0.591195	591.195	11	0.396	1492.92
8	13	1.2	5.42435	0.678044	678.044	12	0.432	1569.55
8	13	1.3	6.1518	0.768975	768.975	13	0.468	1643.11
8	13	1.4	6.91002	0.863752	863.752	14	0.504	1713.79
8	13	1.5	7.69738	0.962172	962.172	15	0.54	1781.8
8	13	1.6	8.51247	1.06406	1064.06	16	0.576	1847.33
WW (g)	Temp	U (BL/s)	Model M2 (mgO2 Ind-1h-1)	Model M2 (mgO2 g-1h-1)	Model M2 (mgO2 kg-1h-1)	U (cm*s-1)	U(km h-1)	COT (mgO2 kg-1 km-1)
8	16	0.28	1.03792	0.12974	129.74	2.8	0.1008	1287.11
8	16	0.3	1.06305	0.132882	132.882	3	0.108	1230.39
8	16	0.4	1.35911	0.169888	169.888	4	0.144	1179.78
8	16	0.5	1.79839	0.224799	224.799	5	0.18	1248.88
8	16	0.6	2.33355	0.291694	291.694	6	0.216	1350.44
8	16	0.7	2.94522	0.368152	368.152	7	0.252	1460.92
8	16	0.8	3.62205	0.452756	452.756	8	0.288	1572.07
8	16	0.9	4.3564	0.54455	544.55	9	0.324	1680.71
8	16	1	5.14265	0.642831	642.831	10	0.36	1785.64
8	16	1.1	5.97649	0.747061	747.061	11	0.396	1886.52
8	16	1.2	6.85445	0.856806	856.806	12	0.432	1983.35
8	16	1.3	7.77369	0.971711	971.711	13	0.468	2076.31
8	16	1.4	8.7318	1.09148	1091.48	14	0.504	2165.63
8	16	1.5	9.72675	1.21584	1215.84	15	0.54	2251.56
8	16	1.6	10.7567	1.34459	1344.59	16	0.576	2334.36
WW (g)	Temp	U (BL/s)	Model M2 (mgO2 Ind-1h-1)	Model M2 (mgO2 g-1h-1)	Model M2 (mgO2 kg-1h-1)	U (cm*s-1)	U(km h-1)	COT (mgO2 kg-1 km-1)
8	19	0.28	1.31157	0.163946	163.946	2.8	0.1008	1626.45
8	19	0.3	1.34332	0.167915	167.915	3	0.108	1554.77
8	19	0.4	1.71743	0.214678	214.678	4	0.144	1490.82
8	19	0.5	2.27253	0.284066	284.066	5	0.18	1578.15
8	19	0.6	2.94878	0.368597	368.597	6	0.216	1706.47
8	19	0.7	3.72171	0.465214	465.214	7	0.252	1846.09
8	19	0.8	4.57699	0.572123	572.123	8	0.288	1986.54
8	19	0.9	5.50494	0.688117	688.117	9	0.324	2123.82
8	19	1	6.49848	0.81231	812.31	10	0.36	2256.42
8	19	1.1	7.55215	0.944019	944.019	11	0.396	2383.89
8	19	1.2	8.66159	1.0827	1082.7	12	0.432	2506.25
8	19	1.3	9.82318	1.2279	1227.9	13	0.468	2623.71
8	19	1.4	11.0339	1.37924	1379.24	14	0.504	2736.58
8	19	1.5	12.2912	1.53639	1536.39	15	0.54	2845.17
8	19	1.6	13.5927	1.69909	1699.09	16	0.576	2949.8

## Sheet: Fish Data
Fish Data	MEAN		MEAN
Experiment	Wet weight (g)	SD Wet Weight ( +/- g)	Standard length (mm)	SD SL (+/- mm)
1	8.8	1.99355	93.6	6.40302
2	9.39	2.18406	97.6	9.57434
3	7.82	2.51436	91.2182	8.37494
4	7.06	1.45213	88.9667	4.70267
5	7.93	2.63494	89.8	9.17932
6	8.35	1.67748	91.75	7.02081
7	8.35	1.67748	91.75	7.02081
8	9.76	2.266	89.8	9.17932
9	9.51	2.28024	95.7545	7.24946
10	6.9	1.56513	87.9909	5.45059
